# Supplementary material for: Novel Amoxicillin-Loaded Sericin Biopolymeric Nanoparticles: Synthesis, Optimization, Antibacterial and Wound Healing Activities
Source: Int J Mol Sci. 2022 Oct 1;23(19):11654. doi: 10.3390/ijms231911654 (PMC9570309; doi:10.3390/ijms231911654)
Supplement: Supplementary file 1 [file ijms-23-11654-s001.zip]

Archive with 1 entries (1 files):
- ijms-1875170-supplementary.pdf
